# Supplementary material for: Physical activity and social support are associated with quality of life in middle-aged women
Source: PLoS One. 2022 May 6;17(5):e0268135. doi: 10.1371/journal.pone.0268135 (PMC9075639; doi:10.1371/journal.pone.0268135)
Supplement: S1 Dataset — (ZIP) [file pone.0268135.s001.zip]

Archive with 2 entries (2 files):
- dataset.dta
- __MACOSX/._dataset.dta
